# Supplementary material for: Amyloid-β42/40 ratio drives tau pathology in 3D human neural cell culture models of Alzheimer’s disease
Source: Nat Commun. 2020 Mar 13;11:1377. doi: 10.1038/s41467-020-15120-3 (PMC7070004; doi:10.1038/s41467-020-15120-3)
Supplement: Supplementary file 4 — Source Data [file 41467_2020_15120_MOESM4_ESM.xlsx]

## Sheet: Figure 2
Figure 2c
		Mixed cell lines					Single clonal cell lines
		ReN-G	ReN-GA2	ReN-mAP4	HReN-mGAP	ReN-mGAP	G2#B2	m3#C8	#A5	#E6F4	#C2H2	#A4H1	#D4	#H10
	Aβ38	103.601	980.98	23.9369	3106.43	789.23	10.6241	110.465	2618.73	12095.8	966.406	1453.33	562.236	233.142
		17.3363	1093.04	32.7544	2367.47	221.497	0	21.2376	2482.48	14332.3	1164.36	1650.65	634.734	306.858
		23.6763	1336.12	30.3814	2553.98	254.853	0	18.2856	2918.51	14211.7	1244.25	2078.14	429.846	364.998
	Aβ40	179.375	4842.94	257.062	2534.05	957.393	107.786	186.237	3016.63	45433.1	2415.89	4450.16	3487.73	1538.76
		291.702	5440.87	269.904	6968.6	1184.93	165.136	269.904	5915.83	51456.7	2961.51	5118.76	3829.88	1702.33
		286.416	6039.98	263.968	4904.86	1218.31	97.7107	233.725	6511.99	45875.3	3017.3	4692.47	2624.5	1587.79
	Aβ42	16.2051	1087.68	22.2764	1047.94	456.031	4.29204	18.9754	1301.89	11783.2	467.518	2633.08	4053.28	2026.24
		22.1934	1110.76	27.4906	1208.79	841.633	9.27412	21.6818	1069.36	17221	552.28	2911.92	4736.55	2193.88
		19.3685	1429.38	21.8313	1336.43	937.176	4.60617	17.4047	1295.09	15161.5	585.643	3067.27	3115.75	2268.46
Figure 2d
		Mixed cell lines					Single clonal cell lines
		ReN-G	ReN-GA2	ReN-mAP4	HReN-mGAP	ReN-mGAP	G2#B2	m3#C8	#A5	#E6F4	#C2H2	#A4H1	#D4	#H10
	Aβ42/40	0.0903425	0.224591	0.0866575	0.413544	0.476326	0.03982	0.101888	0.431571	0.259353	0.193518	0.591681	1.16216	1.3168
		0.0760821	0.204152	0.101853	0.173463	0.710281	0.0561605	0.0803314	0.180762	0.334669	0.186486	0.568873	1.23674	1.28875
		0.0676237	0.236653	0.0827044	0.27247	0.769245	0.0471409	0.0744665	0.198877	0.330494	0.194095	0.653658	1.18718	1.42869
	Statistical analysis: One-way ANOVA using Graphpad Prism software
	Tukey's multiple comparisons test	Mean Diff.	95.00% CI of diff.	Significant?	Summary	Adjusted P Value
	RenG vs. GA2	-0.1438	-0.3608 to 0.07326	No	ns	0.469
	RenG vs. ReN-mAP4	-0.01239	-0.2294 to 0.2047	No	ns	>0.9999
	RenG vs. HReN	-0.2085	-0.4255 to 0.008568	No	ns	0.0683
	RenG vs. mGAP	-0.5739	-0.7910 to -0.3569	Yes	****	<0.0001
	RenG vs. G2B2	0.03031	-0.1867 to 0.2474	No	ns	>0.9999
	RenG vs. m3C8	-0.007546	-0.2246 to 0.2095	No	ns	>0.9999
	RenG vs. A5	-0.1924	-0.4094 to 0.02466	No	ns	0.1194
	RenG vs. #E6F4	-0.2302	-0.4472 to -0.01311	Yes	*	0.0305
	RenG vs. C2H2	-0.1134	-0.3304 to 0.1037	No	ns	0.7824
	RenG vs. A4H11	-0.5267	-0.7438 to -0.3097	Yes	****	<0.0001
	RenG vs. D4	-1.117	-1.334 to -0.9003	Yes	****	<0.0001
	RenG vs. H10	-1.267	-1.484 to -1.050	Yes	****	<0.0001
	GA2 vs. ReN-mAP4	0.1314	-0.08565 to 0.3484	No	ns	0.5995
	GA2 vs. HReN	-0.06469	-0.2817 to 0.1524	No	ns	0.9955
	GA2 vs. mGAP	-0.4302	-0.6472 to -0.2131	Yes	****	<0.0001
	GA2 vs. G2B2	0.1741	-0.04295 to 0.3911	No	ns	0.2132
	GA2 vs. m3C8	0.1362	-0.08081 to 0.3533	No	ns	0.5479
	GA2 vs. A5	-0.0486	-0.2656 to 0.1684	No	ns	0.9997
	GA2 vs. #E6F4	-0.08637	-0.3034 to 0.1307	No	ns	0.9558
	GA2 vs. C2H2	0.03043	-0.1866 to 0.2475	No	ns	>0.9999
	GA2 vs. A4H11	-0.3829	-0.6000 to -0.1659	Yes	****	<0.0001
	GA2 vs. D4	-0.9736	-1.191 to -0.7565	Yes	****	<0.0001
	GA2 vs. H10	-1.123	-1.340 to -0.9059	Yes	****	<0.0001
	ReN-mAP4 vs. HReN	-0.1961	-0.4131 to 0.02096	No	ns	0.1054
	ReN-mAP4 vs. mGAP	-0.5615	-0.7786 to -0.3445	Yes	****	<0.0001
	ReN-mAP4 vs. G2B2	0.0427	-0.1743 to 0.2597	No	ns	>0.9999
	ReN-mAP4 vs. m3C8	0.004843	-0.2122 to 0.2219	No	ns	>0.9999
	ReN-mAP4 vs. A5	-0.18	-0.3970 to 0.03705	No	ns	0.1781
	ReN-mAP4 vs. #E6F4	-0.2178	-0.4348 to -0.0007232	Yes	*	0.0487
	ReN-mAP4 vs. C2H2	-0.101	-0.3180 to 0.1161	No	ns	0.8813
	ReN-mAP4 vs. A4H11	-0.5143	-0.7314 to -0.2973	Yes	****	<0.0001
	ReN-mAP4 vs. D4	-1.105	-1.322 to -0.8879	Yes	****	<0.0001
	ReN-mAP4 vs. H10	-1.254	-1.471 to -1.037	Yes	****	<0.0001
	HReN vs. mGAP	-0.3655	-0.5825 to -0.1484	Yes	***	0.0001
	HReN vs. G2B2	0.2388	0.02174 to 0.4558	Yes	*	0.0218
	HReN vs. m3C8	0.2009	-0.01611 to 0.4180	No	ns	0.0892
	HReN vs. A5	0.01609	-0.2010 to 0.2331	No	ns	>0.9999
	HReN vs. #E6F4	-0.02168	-0.2387 to 0.1954	No	ns	>0.9999
	HReN vs. C2H2	0.09513	-0.1219 to 0.3122	No	ns	0.9168
	HReN vs. A4H11	-0.3182	-0.5353 to -0.1012	Yes	***	0.0008
	HReN vs. D4	-0.9089	-1.126 to -0.6918	Yes	****	<0.0001
	HReN vs. H10	-1.058	-1.275 to -0.8412	Yes	****	<0.0001
	mGAP vs. G2B2	0.6042	0.3872 to 0.8213	Yes	****	<0.0001
	mGAP vs. m3C8	0.5664	0.3493 to 0.7834	Yes	****	<0.0001
	mGAP vs. A5	0.3815	0.1645 to 0.5986	Yes	****	<0.0001
	mGAP vs. #E6F4	0.3438	0.1267 to 0.5608	Yes	***	0.0003
	mGAP vs. C2H2	0.4606	0.2435 to 0.6776	Yes	****	<0.0001
	mGAP vs. A4H11	0.04721	-0.1698 to 0.2643	No	ns	0.9998
	mGAP vs. D4	-0.5434	-0.7605 to -0.3264	Yes	****	<0.0001
	mGAP vs. H10	-0.6928	-0.9098 to -0.4758	Yes	****	<0.0001
	G2B2 vs. m3C8	-0.03785	-0.2549 to 0.1792	No	ns	>0.9999
	G2B2 vs. A5	-0.2227	-0.4397 to -0.005652	Yes	*	0.0405
	G2B2 vs. #E6F4	-0.2605	-0.4775 to -0.04342	Yes	**	0.0092
	G2B2 vs. C2H2	-0.1437	-0.3607 to 0.07338	No	ns	0.4702
	G2B2 vs. A4H11	-0.557	-0.7741 to -0.3400	Yes	****	<0.0001
	G2B2 vs. D4	-1.148	-1.365 to -0.9306	Yes	****	<0.0001
	G2B2 vs. H10	-1.297	-1.514 to -1.080	Yes	****	<0.0001
	m3C8 vs. A5	-0.1848	-0.4019 to 0.03220	No	ns	0.1529
	m3C8 vs. #E6F4	-0.2226	-0.4397 to -0.005566	Yes	*	0.0406
	m3C8 vs. C2H2	-0.1058	-0.3228 to 0.1112	No	ns	0.8463
	m3C8 vs. A4H11	-0.5192	-0.7362 to -0.3021	Yes	****	<0.0001
	m3C8 vs. D4	-1.11	-1.327 to -0.8928	Yes	****	<0.0001
	m3C8 vs. H10	-1.259	-1.476 to -1.042	Yes	****	<0.0001
	A5 vs. #E6F4	-0.03777	-0.2548 to 0.1793	No	ns	>0.9999
	A5 vs. C2H2	0.07904	-0.1380 to 0.2961	No	ns	0.9768
	A5 vs. A4H11	-0.3343	-0.5514 to -0.1173	Yes	***	0.0004
	A5 vs. D4	-0.925	-1.142 to -0.7079	Yes	****	<0.0001
	A5 vs. H10	-1.074	-1.291 to -0.8573	Yes	****	<0.0001
	#E6F4 vs. C2H2	0.1168	-0.1002 to 0.3338	No	ns	0.7499
	#E6F4 vs. A4H11	-0.2966	-0.5136 to -0.07952	Yes	**	0.0021
	#E6F4 vs. D4	-0.8872	-1.104 to -0.6701	Yes	****	<0.0001
	#E6F4 vs. H10	-1.037	-1.254 to -0.8195	Yes	****	<0.0001
	C2H2 vs. A4H11	-0.4134	-0.6304 to -0.1963	Yes	****	<0.0001
	C2H2 vs. D4	-1.004	-1.221 to -0.7869	Yes	****	<0.0001
	C2H2 vs. H10	-1.153	-1.370 to -0.9363	Yes	****	<0.0001
	A4H11 vs. D4	-0.5906	-0.8077 to -0.3736	Yes	****	<0.0001
	A4H11 vs. H10	-0.74	-0.9571 to -0.5230	Yes	****	<0.0001
	D4 vs. H10	-0.1494	-0.3664 to 0.06766	No	ns	0.4131

## Sheet: Figure 3
Figure 3b
		G10	A5	E6F4	A4H1	D4	H10
	Aβ38	0	78.7259	2022.43	61.473	35.5821	66.0471
		0	76.0712	1918.51	93.9956	54.7879	79.6899
		0	87.4158	2353	50.5211	53.5655	67.8826
		0	56.335	1911.89	46.2087	71.6105	100.537
	Aβ40	81.531	274.098	5848.61	230.659	211.092	321.515
		70.6774	262.897	5875.55	303.874	271.846	384.854
		76.6679	270.852	6500.98	195.687	270.87	322.12
		77.0251	187.826	5883.93	187.748	328.985	431.611
	Aβ42	8.74379	58.1924	1221.43	61.3925	156.249	259.263
		7.83884	55.9398	1238.35	93.3548	213.331	339.581
		7.61329	58.3592	1806.83	48.1816	203.411	247.163
		7.40333	36.2663	1385.02	47.1239	264.767	367.16
Figure 3c
		G10	A5	E6F4	A4H1	D4	H10
	Aβ38	0	0	120.022	0	0	0
		0	0	0	0	0	0
		0	0	0	0	0	0
		0	0	0	0	0	0
	Aβ40	0	42.273	847.01	25.8873	0	42.273
		0	44.5756	901.513	29.0541	0	66.8682
		0	30.5502	608.46	0	13.9732	16.367
		0	54.0617	656.829	0	0	63.3949
	Aβ42	0	92.2048	1390.05	87.4231	191.517	458.896
		0	89.4532	1559.64	88.6949	180.456	590.028
		5.84503	102.566	1012.91	67.2215	200.942	387.049
		0	80.3738	1272.92	68.1009	202.571	457.527
Figure 3d
		G10	A5	E6F4	A4H1	D4	H10
	Aβ42/40	0.107245	0.212305	0.208841	0.266162	0.740192	0.806379
		0.11091	0.212783	0.210762	0.307215	0.78475	0.882362
		0.0993022	0.215465	0.277932	0.246218	0.750955	0.767301
		0.0961158	0.193085	0.23539	0.250996	0.804799	0.850674
	Statistical analysis: One-way ANOVA using Graphpad Prism software
	Tukey's multiple comparisons test	Mean Diff.	95.00% CI of diff.	Significant?	Summary	Adjusted P Value
	G10 vs. A5	-0.105	-0.1282 to -0.08188	Yes	***	0.0008
	G10 vs. E6F4	-0.1298	-0.2357 to -0.02394	Yes	*	0.0286
	G10 vs. A4H1	-0.1643	-0.2266 to -0.1019	Yes	**	0.0031
	G10 vs. D4	-0.6668	-0.7593 to -0.5743	Yes	****	<0.0001
	G10 vs. H10	-0.7233	-0.8599 to -0.5866	Yes	***	0.0004
	A5 vs. E6F4	-0.02482	-0.1183 to 0.06861	No	ns	0.6859
	A5 vs. A4H1	-0.05924	-0.1341 to 0.01560	No	ns	0.0923
	A5 vs. D4	-0.5618	-0.6710 to -0.4525	Yes	***	0.0005
	A5 vs. H10	-0.6183	-0.7754 to -0.4611	Yes	**	0.0012
	E6F4 vs. A4H1	-0.03442	-0.1909 to 0.1221	No	ns	0.7974
	E6F4 vs. D4	-0.5369	-0.6696 to -0.4042	Yes	**	0.0011
	E6F4 vs. H10	-0.5934	-0.8101 to -0.3768	Yes	**	0.0028
	A4H1 vs. D4	-0.5025	-0.6072 to -0.3979	Yes	***	0.0007
	A4H1 vs. H10	-0.559	-0.6589 to -0.4592	Yes	***	0.0003
	D4 vs. H10	-0.0565	-0.1537 to 0.04068	No	ns	0.1929
Figure 3e
		G10	A5	E6F4	A4H1	D4	H10
	Aβ42/40	0	2.18117	1.64112	3.37707	0	10.8555
		0	2.00678	1.73003	3.05274	0	8.82376
		0	3.3573	1.66471	0	14.3805	23.6481
		0	1.48671	1.93798	0	0	7.2171
	Statistical analysis: One-way ANOVA using Graphpad Prism software
	Tukey's multiple comparisons test	Mean Diff.	95.00% CI of diff.	Significant?	Summary	Adjusted P Value
	G10 vs. A5	-2.258	-10.75 to 6.229	No	ns	0.9443
	G10 vs. E6F4	-1.743	-10.23 to 6.744	No	ns	0.981
	G10 vs. A4H1	-3.215	-13.61 to 7.180	No	ns	0.9011
	G10 vs. D4	-14.38	-27.80 to -0.9610	Yes	*	0.033
	G10 vs. H10	-12.64	-21.12 to -4.149	Yes	**	0.0029
	A5 vs. E6F4	0.5145	-7.973 to 9.002	No	ns	>0.9999
	A5 vs. A4H1	-0.9569	-11.35 to 9.438	No	ns	0.9996
	A5 vs. D4	-12.12	-25.54 to 1.297	No	ns	0.0866
	A5 vs. H10	-10.38	-18.87 to -1.891	Yes	*	0.0136
	E6F4 vs. A4H1	-1.471	-11.87 to 8.923	No	ns	0.9965
	E6F4 vs. D4	-12.64	-26.06 to 0.7825	No	ns	0.0698
	E6F4 vs. H10	-10.89	-19.38 to -2.405	Yes	**	0.0095
	A4H1 vs. D4	-11.17	-25.87 to 3.535	No	ns	0.1879
	A4H1 vs. H10	-9.421	-19.82 to 0.9735	No	ns	0.0852
	D4 vs. H10	1.744	-11.68 to 15.16	No	ns	0.9976

## Sheet: Figure 4
Figure 4b
		G10	A5	E6F4	A4H1	D4	H10
	pTau-T181	827.003	1346.87	1603.7	1908.83	1604.99	1474.43
		726.977	669.995	1797.63	2438.87	2300.6	1639.14
		459.157	790.215	1653.72	2276.58	2085.12	1484.7
		547.706	391.337	1978.67	2049.42	1830.16	1922.73
	Statistical analysis: One-way ANOVA using Graphpad Prism software
	Tukey's multiple comparisons test	Mean Diff.	95.00% CI of diff.	Significant?	Summary	Adjusted P Value
	G10 vs. A5	-159.4	-745.3 to 426.5	No	ns	0.9502
	G10 vs. E6F4	-1118	-1704 to -532.3	Yes	***	0.0001
	G10 vs. A4H1	-1528	-2114 to -942.3	Yes	****	<0.0001
	G10 vs. D4	-1315	-1901 to -729.1	Yes	****	<0.0001
	G10 vs. H10	-990	-1576 to -404.1	Yes	***	0.0005
	A5 vs. E6F4	-958.8	-1545 to -372.9	Yes	***	0.0007
	A5 vs. A4H1	-1369	-1955 to -782.9	Yes	****	<0.0001
	A5 vs. D4	-1156	-1742 to -569.7	Yes	****	<0.0001
	A5 vs. H10	-830.6	-1417 to -244.7	Yes	**	0.0032
	E6F4 vs. A4H1	-410	-995.9 to 175.9	No	ns	0.2749
	E6F4 vs. D4	-196.8	-782.7 to 389.1	No	ns	0.8879
	E6F4 vs. H10	128.2	-457.8 to 714.1	No	ns	0.9802
	A4H1 vs. D4	213.2	-372.7 to 799.1	No	ns	0.8511
	A4H1 vs. H10	538.2	-47.76 to 1124	No	ns	0.0826
	D4 vs. H10	325	-261.0 to 910.9	No	ns	0.5117
Figure 4c
		G10	A5	E6F4	A4H1	D4	H10
	pTau-T181/Tuj1	1.35595	0.594816	2.59544	3.12032	1.7279	1.91499
		0.971468	0.512461	4.78696	3.74485	1.47175	1.9984
		0.704324	0.607094	3.16962	3.48	2.08147	1.97056
		0.96826	0.372884	4.42433	2.87386	2.30917	3.43239
	Statistical analysis: One-way ANOVA using Graphpad Prism software
	Tukey's multiple comparisons test	Mean Diff.	95.00% CI of diff.	Significant?	Summary	Adjusted P Value
	G10 vs. A5	-138.9	-339.3 to 61.49	No	ns	0.2838
	G10 vs. E6F4	-172.2	-372.6 to 28.16	No	ns	0.117
	G10 vs. A4H1	-260.7	-461.1 to -60.35	Yes	**	0.0069
	G10 vs. D4	-315.3	-515.7 to -115.0	Yes	**	0.0011
	G10 vs. H10	-427.2	-627.6 to -226.9	Yes	****	<0.0001
	A5 vs. E6F4	-33.33	-233.7 to 167.0	No	ns	0.9942
	A5 vs. A4H1	-121.8	-322.2 to 78.53	No	ns	0.4155
	A5 vs. D4	-176.4	-376.8 to 23.93	No	ns	0.1034
	A5 vs. H10	-288.3	-488.7 to -87.98	Yes	**	0.0027
	E6F4 vs. A4H1	-88.51	-288.9 to 111.9	No	ns	0.7245
	E6F4 vs. D4	-143.1	-343.5 to 57.26	No	ns	0.256
	E6F4 vs. H10	-255	-455.4 to -54.64	Yes	**	0.0084
	A4H1 vs. D4	-54.6	-255.0 to 145.8	No	ns	0.9499
	A4H1 vs. H10	-166.5	-366.9 to 33.86	No	ns	0.1376
	D4 vs. H10	-111.9	-312.3 to 88.47	No	ns	0.5044

## Sheet: Figure 5
Figure 5d
		WT	I47F	I45F			WT	I47F	I45F
	Aβ38	57.172	366.804	809.436		Aβ42/40	0.167564	0.0344918	1.95919
		0	361.808	702.18			0.141007	0.0347722	1.8395
		36.72	314.236	710.536			0.140424	0.0274368	1.75142
	Aβ40	257.884	1823.97	358.704
		247.364	1757.26	344.268
		255.996	1814.64	350.396		Statistical analysis: One-way ANOVA using Graphpad Prism software
	Aβ42	43.212	62.912	702.768
		34.88	61.104	633.28		Tukey's multiple comparisons test	Mean Diff.	95.00% CI of diff.	Significant?	Summary	Adjusted P Value
		35.948	49.788	613.692		WT vs. I47F	0.1174	-0.03518 to 0.2700	No	ns	0.1219
						WT vs. I45F	-1.7	-1.853 to -1.548	Yes	****	<0.0001
						I47F vs. I45F	-1.818	-1.970 to -1.665	Yes	****	<0.0001
Figure 5e
		WT	I47F	I45F			WT	I47F	I45F
	Aβ38	8.52684	37.8924	118.358		Aβ38	0	0	0
		0	38.8269	98.5659			0	0	0
		8.52684	21.9993	81.9881			0	0	0
	Aβ40	59.2541	320.931	96.4736		Aβ40	0	57.3416	0
		49.7938	290.051	77.2314			33.6577	5.97936	86.5618
		52.5708	233.351	66.0205			0	0	5.97936
	Aβ42	4.51157	8.4867	20.5435		Aβ42	0	0	123.01
		3.80289	7.96052	21.4045			0	0	140.713
		3.55377	5.97967	15.7211			2.12326	0	146.67

## Sheet: Figure 6
Figure 6d
		WT	I47F	I45F					WT	I47F	I45F
	PHF1/β-Actin_Sarkosyl soluble	1.12798	1.89327	4.31071				Total tau/β-Actin_Sarkosyl soluble	1.36899	1.70915	1.99421
		1.36162	2.30102	3.83398					1.64556	1.77744	1.74325
		1.70197	2.81289	4.74025					1.73193	1.71659	2.04989
	Statistical analysis: One-way ANOVA using Graphpad Prism software							Statistical analysis: One-way ANOVA using Graphpad Prism software
	Tukey's multiple comparisons test	Mean Diff.	95.00% CI of diff.	Significant?	Summary	Adjusted P Value		Tukey's multiple comparisons test	Mean Diff.	95.00% CI of diff.	Significant?	Summary	Adjusted P Value
	WT vs. I47F	-0.9385	-1.962 to 0.08541	No	ns	0.0687		WT vs. I47F	-0.1522	-0.5183 to 0.2138	No	ns	0.457
	WT vs. I45F	-2.898	-3.922 to -1.874	Yes	***	0.0003		WT vs. I45F	-0.347	-0.7130 to 0.01906	No	ns	0.0609
	I47F vs. I45F	-1.959	-2.983 to -0.9353	Yes	**	0.0026		I47F vs. I45F	-0.1947	-0.5607 to 0.1713	No	ns	0.304
Figure 6e
		WT	I47F	I45F					WT	I47F	I45F
	PHF1/β-Actin_Sarkosyl insoluble	1.74493	4.71299	11.6478				Total tau/β-Actin_Sarkosyl insoluble	1.9056	3.43746	7.12117
		1.81061	2.76112	5.12048					1.90457	2.57773	3.3447
		1.8505	1.76992	12.8104					1.85794	1.76051	7.14413
	Statistical analysis: One-way ANOVA using Graphpad Prism software							Statistical analysis: One-way ANOVA using Graphpad Prism software
	Tukey's multiple comparisons test	Mean Diff.	95.00% CI of diff.	Significant?	Summary	Adjusted P Value		Tukey's multiple comparisons test	Mean Diff.	95.00% CI of diff.	Significant?	Summary	Adjusted P Value
	WT vs. I47F	-1.279	-7.654 to 5.096	No	ns	0.8172		WT vs. I47F	-0.7025	-4.091 to 2.686	No	ns	0.8065
	WT vs. I45F	-8.058	-14.43 to -1.682	Yes	*	0.0192		WT vs. I45F	-3.981	-7.369 to -0.5926	Yes	*	0.0263
	I47F vs. I45F	-6.778	-13.15 to -0.4030	Yes	*	0.0395		I47F vs. I45F	-3.278	-6.666 to 0.1100	No	ns	0.0566

## Sheet: Supplementary Figure 3
Supplementary Figure 3a
		G2B2	m3C8	A5	C2H2	A4H11	D4	H10
	Aβ38/42	2.4753	5.82147	2.01148	2.0671	0.551952	0.138711	0.115061
		0	0.979516	2.32146	2.10828	0.566857	0.134008	0.13987
		0	1.05061	2.25353	2.12459	0.677521	0.137959	0.160902
	Statistical analysis: One-way ANOVA using Graphpad Prism software
	Tukey's multiple comparisons test	Mean Diff.	95.00% CI of diff.	Significant?	Summary	Adjusted P Value
	G2B2 vs. m3C8	-1.792	-8.627 to 5.042	No	ns	0.4856
	G2B2 vs. A5	-1.37	-9.436 to 6.695	No	ns	0.7486
	G2B2 vs. C2H2	-1.275	-8.674 to 6.125	No	ns	0.7409
	G2B2 vs. A4H11	0.2263	-7.240 to 7.692	No	ns	0.9998
	G2B2 vs. D4	0.6882	-6.559 to 7.935	No	ns	0.9562
	G2B2 vs. H10	0.6865	-6.672 to 8.045	No	ns	0.9591
	m3C8 vs. A5	0.4217	-14.48 to 15.32	No	ns	0.9999
	m3C8 vs. C2H2	0.5172	-13.71 to 14.75	No	ns	0.9996
	m3C8 vs. A4H11	2.018	-12.27 to 16.31	No	ns	0.8398
	m3C8 vs. D4	2.48	-11.60 to 16.56	No	ns	0.7285
	m3C8 vs. H10	2.479	-11.71 to 16.67	No	ns	0.7333
	A5 vs. C2H2	0.0955	-0.6024 to 0.7934	No	ns	0.8531
	A5 vs. A4H11	1.597	0.8422 to 2.351	Yes	*	0.0121
	A5 vs. D4	2.059	1.222 to 2.896	Yes	**	0.0096
	A5 vs. H10	2.057	1.316 to 2.798	Yes	**	0.0076
	C2H2 vs. A4H11	1.501	1.254 to 1.748	Yes	****	<0.0001
	C2H2 vs. D4	1.963	1.807 to 2.119	Yes	****	<0.0001
	C2H2 vs. H10	1.961	1.919 to 2.004	Yes	****	<0.0001
	A4H11 vs. D4	0.4619	0.1168 to 0.8070	Yes	*	0.0283
	A4H11 vs. H10	0.4602	0.2107 to 0.7096	Yes	*	0.0152
	D4 vs. H10	-0.001718	-0.1214 to 0.1179	No	ns	>0.9999
Supplementary Figure 3b
		G2B2	m3C8	A5	C2H2	A4H11	D4	H10
	Aβ38/40	0.0985665	0.593138	0.868098	0.326579	0.151513	0.161204	0.400021
		0	0.0786859	0.419633	0.32247	0.180258	0.165732	0.393165
		0	0.0782353	0.448175	0.442867	0.229878	0.163782	0.412372
	Statistical analysis: One-way ANOVA using Graphpad Prism software
	Tukey's multiple comparisons test	Mean Diff.	95.00% CI of diff.	Significant?	Summary	Adjusted P Value
	G2B2 vs. m3C8	-0.2172	-1.437 to 1.002	No	ns	0.7223
	G2B2 vs. A5	-0.5458	-1.532 to 0.4406	No	ns	0.1513
	G2B2 vs. C2H2	-0.3311	-0.8778 to 0.2155	No	ns	0.1285
	G2B2 vs. A4H11	-0.1544	-0.6177 to 0.3089	No	ns	0.3497
	G2B2 vs. D4	-0.1307	-0.4301 to 0.1686	No	ns	0.228
	G2B2 vs. H10	-0.369	-0.6699 to -0.06809	Yes	*	0.0336
	m3C8 vs. A5	-0.3286	-0.5757 to -0.08152	Yes	*	0.0286
	m3C8 vs. C2H2	-0.114	-1.815 to 1.587	No	ns	0.9901
	m3C8 vs. A4H11	0.0628	-1.607 to 1.733	No	ns	0.9995
	m3C8 vs. D4	0.08645	-1.432 to 1.605	No	ns	0.9955
	m3C8 vs. H10	-0.1518	-1.669 to 1.365	No	ns	0.9467
	A5 vs. C2H2	0.2147	-1.241 to 1.670	No	ns	0.8204
	A5 vs. A4H11	0.3914	-1.039 to 1.822	No	ns	0.4599
	A5 vs. D4	0.4151	-0.8702 to 1.700	No	ns	0.3661
	A5 vs. H10	0.1768	-1.104 to 1.458	No	ns	0.8495
	C2H2 vs. A4H11	0.1768	-0.003045 to 0.3566	No	ns	0.0517
	C2H2 vs. D4	0.2004	-0.1462 to 0.5470	No	ns	0.1398
	C2H2 vs. H10	-0.03788	-0.3386 to 0.2628	No	ns	0.8845
	A4H11 vs. D4	0.02364	-0.1728 to 0.2201	No	ns	0.8998
	A4H11 vs. H10	-0.2146	-0.3824 to -0.04691	Yes	*	0.0309
	D4 vs. H10	-0.2383	-0.2920 to -0.1845	Yes	***	0.0009

## Sheet: Supplementary Figure 4
Supplementary Figure 4c
		G10	A5	E6F4	A4H1	D4	H10
	Tuj1/β-Actin	0.0277771	0.0132255	0.0135506	0.0288288	0.0171523	0.0157922
		0.0239646	0.0124845	0.0246614	0.0287032	0.0167823	0.00992708
		0.0263714	0.0136088	0.0249151	0.0296891	0.0193972	0.0169578
		0.0205377	0.013327	0.0230117	0.0247689	0.0208052	0.0215353
Supplementary Figure 4d
		G10	A5	E6F4	A4H1	D4	H10
	S100β/β-Actin	0.0152768	0.00643364	0.00680976	0.0187083	0.00613605	0.00685382
		0.0118148	0.0103054	0.0105945	0.0219901	0.00722037	0.00522446
		0.0210967	0.0110447	0.0115281	0.0235536	0.00681952	0.0117607
		0.00849789	0.0112765	0.0112716	0.0196489	0.00913561	0.0134026
Supplementary Figure 4e
		G10	A5	E6F4	A4H1	D4	H10
	GFAP/β-Actin	0.0774906	0.0460261	0.0150471	0.0607258	0.0181114	0.0176785
		0.0516065	0.0290376	0.0215084	0.0653975	0.0173334	0.00864361
		0.0630859	0.030279	0.0229331	0.102262	0.018293	0.019642
		0.0407961	0.0313138	0.0298437	0.0802617	0.0243379	0.0242513

## Sheet: Supplementary Figure 8
Supplementary Figure 8b
		G10	A5	E6F4	A4H1	D4	H10
	Total tau (BT-1)	14508.6	69151.6	14321.6	10492.9	24623.3	29617.4
		18842.7	55748.7	6205.71	11869	41929.8	30018.8
		24053.5	42631.6	7993.55	14046.4	20674.2	21970.3
		11754.6	56138.2	8216.75	12004.1	14300	17705.4
	Statistical analysis: One-way ANOVA using Graphpad Prism software
	Tukey's multiple comparisons test	Mean Diff.	95.00% CI of diff.	Significant?	Summary	Adjusted P Value
	G10 vs. A5	-38628	-81864 to 4609	No	ns	0.0675
	G10 vs. E6F4	8105	-13119 to 29330	No	ns	0.4329
	G10 vs. A4H1	5187	-7238 to 17611	No	ns	0.3732
	G10 vs. D4	-8092	-40544 to 24360	No	ns	0.726
	G10 vs. H10	-7538	-28652 to 13576	No	ns	0.4799
	A5 vs. E6F4	46733	22336 to 71131	Yes	**	0.008
	A5 vs. A4H1	43814	8921 to 78708	Yes	*	0.0267
	A5 vs. D4	30536	-12137 to 73209	No	ns	0.1187
	A5 vs. H10	31090	4499 to 57680	Yes	*	0.0326
	E6F4 vs. A4H1	-2919	-16006 to 10169	No	ns	0.79
	E6F4 vs. D4	-16197	-53991 to 21597	No	ns	0.3564
	E6F4 vs. H10	-15644	-32655 to 1368	No	ns	0.0625
	A4H1 vs. D4	-13279	-47973 to 21415	No	ns	0.4314
	A4H1 vs. H10	-12725	-32327 to 6877	No	ns	0.1499
	D4 vs. H10	553.8	-21387 to 22495	No	ns	>0.9999
Supplementary Figure 8c
		G10	A5	E6F4	A4H1	D4	H10
	pTau-T181/tau	1.35595	0.594816	2.59544	3.12032	1.7279	1.91499
		0.971468	0.512461	4.78696	3.74485	1.47175	1.9984
		0.704324	0.607094	3.16962	3.48	2.08147	1.97056
		0.96826	0.372884	4.42433	2.87386	2.30917	3.43239
	Statistical analysis: One-way ANOVA using Graphpad Prism software
	Tukey's multiple comparisons test	Mean Diff.	95.00% CI of diff.	Significant?	Summary	Adjusted P Value
	G10 vs. A5	-159.4	-1067 to 748.0	No	ns	0.8933
	G10 vs. E6F4	-1118	-1892 to -344.3	Yes	*	0.018
	G10 vs. A4H1	-1528	-2452 to -604.0	Yes	*	0.0122
	G10 vs. D4	-1315	-2419 to -210.8	Yes	*	0.031
	G10 vs. H10	-990	-1847 to -133.0	Yes	*	0.0337
	A5 vs. E6F4	-958.8	-2537 to 619.4	No	ns	0.1747
	A5 vs. A4H1	-1369	-2933 to 194.9	No	ns	0.0712
	A5 vs. D4	-1156	-2900 to 588.9	No	ns	0.1429
	A5 vs. H10	-830.6	-2490 to 828.8	No	ns	0.2651
	E6F4 vs. A4H1	-410	-1188 to 368.0	No	ns	0.2385
	E6F4 vs. D4	-196.8	-1105 to 711.1	No	ns	0.8048
	E6F4 vs. H10	128.2	-16.77 to 273.1	No	ns	0.0693
	A4H1 vs. D4	213.2	16.76 to 409.7	Yes	*	0.04
	A4H1 vs. H10	538.2	-379.5 to 1456	No	ns	0.1892
	D4 vs. H10	325	-714.2 to 1364	No	ns	0.5741
Supplementary Figure 8e
		G10 DMSO	G10 BPN	H10 DMSO	H10 BPN
	%Area (PHF1)	1.706	1.404	6.958	2.766
		2.622	0.629	6.587	2.191
		0.742	0.493	4.306	2.655
	Statistical analysis: One-way ANOVA using Graphpad Prism software
	Tukey's multiple comparisons test	Mean Diff.	95.00% CI of diff.	Significant?	Summary	Adjusted P Value
	G10 DMSOvs. G10 BPN	0.848	-1.520 to 3.216	No	ns	0.6734
	G10 DMSOvs. H10 DMSO	-4.26	-6.628 to -1.892	Yes	**	0.0019
	G10 DMSOvs. H10 BPN	-0.8473	-3.215 to 1.521	No	ns	0.6739
	G10 BPN vs. H10 DMSO	-5.108	-7.476 to -2.740	Yes	***	0.0006
	G10 BPN vs. H10 BPN	-1.695	-4.063 to 0.6726	No	ns	0.1789
	H10 DMSO vs. H10 BPN	3.413	1.045 to 5.781	Yes	**	0.0075

## Sheet: Supplementary Figure 11
Supplementary Figure 11a
		G2B2	D4	H10
	Number of DAPI	547	432	111
		746	451	87
		737	436	108
		609	535	113
		631	668	131
		668	489	154
		577	473	187
		700	606	170
		641	564	192
		749	641	138
		732	528	176
		668	526	166
		707	504	177
		736	495	173
		704	730	265
	Statistical analysis: One-way ANOVA using Graphpad Prism software
	Tukey's multiple comparisons test	Mean Diff.	95.00% CI of diff.	Significant?	Summary	Adjusted P Value
	G2B2 vs. D4	138.3	78.05 to 198.5	Yes	****	<0.0001
	G2B2 vs. H10	520.3	460.0 to 580.5	Yes	****	<0.0001
	D4 vs. H10	382	321.8 to 442.2	Yes	****	<0.0001
Supplementary Figure 11b
		G2B2	D4	H10
	Number of Cleaved caspase-3 positive particle	3163	6010	7264
		2893	6282	7579
		2798	4606	6013
	Statistical analysis: One-way ANOVA using Graphpad Prism software
	Tukey's multiple comparisons test	Mean Diff.	95.00% CI of diff.	Significant?	Summary	Adjusted P Value
	G2B2 vs. D4	-2681	-4471 to -891.7	Yes	**	0.0088
	G2B2 vs. H10	-4001	-5790 to -2211	Yes	**	0.0012
	D4 vs. H10	-1319	-3109 to 470.3	No	ns	0.1383

## Sheet: Supplementary Figure 12
										Supplementary Figure 12b
												ReN-m	ReN-m-PS1ΔE9
											PHF1/β-Actin	1.47604	0.893318
												1.07592	0.625352
												0.970352	0.929265
												1.13164	0.85857
											Statistical analysis: Unpaired t test using Graphpad Prism software
											Unpaired t test
											P value	0.0402
											P value summary	*
											Significantly different (P < 0.05)?	Yes
											One- or two-tailed P value?	Two-tailed
											t, df	t=2.608, df=6
										Supplementary Figure 12c
												ReN-m	ReN-m-PS1ΔE9
											Tau/β-Actin	1.08408	0.90895
												0.879299	0.70292
												0.708393	1.0317
												0.995817	0.836373
											Statistical analysis: Unpaired t test using Graphpad Prism software
											Unpaired t test
											P value	0.6747
											P value summary	ns
											Significantly different (P < 0.05)?	No
											One- or two-tailed P value?	Two-tailed
											t, df	t=0.4410, df=6

[truncated: 2 more sheets: Supplementary Figure 14, Supplementary Figure 15]
